# Supplementary material for: Assessment of potentially inappropriate medication use among geriatric outpatients in the Slovak Republic
Source: BMC Geriatr. 2023 Sep 15;23:567. doi: 10.1186/s12877-023-04260-y (PMC10504736; doi:10.1186/s12877-023-04260-y)
Supplement: Supplementary file 1 — Supplementary Material 1 [file 12877_2023_4260_MOESM1_ESM.xlsx]

## Sheet: Hárok1
Additional file Kosirova et al. For a complete list of PIMs
Table The complete list of PIMs identified among geriatric outpatients in our study													Table Ten mostly prescribed PIMs according to specialization of physician
Type of physician	PIM	Frequency (N)	Percent [%]	Valid Percent [%]	Cumulative Percent [%]		Abbreviations: GP – general practitioner, INT – internist, GER – geriatrician, PIM – Potentially inappropriate medication						GPs	Incidence of PIMs (N=338) (%)	INTs	Incidence of PIMs (N=153) (%)	GERs	Incidence of PIMs (N=257) (%)
GP	alprazolam	29	8.57988	8.57988	8.57988								alprazolam	2023-06-08	urapidil	2023-07-13	pantoprazole	2023-03-11
	zolpidem	23	6.80473	6.80473	15.3846								zolpidem	2023-08-06	pantoprazole	2023-08-11	urapidil	2023-07-09
	naftidrofuryl	21	6.21302	6.21302	21.5976								naftidrofuryl	2023-02-06	moxonidine	2023-08-07	naftidrofuryl	2023-02-06
	omeprazol	21	6.21302	6.21302	27.8107								omeprazole	2023-02-06	ginkgo	2023-05-06	trimetazidin	2023-08-05
	pantoprazol	20	5.91716	5.91716	33.7278								pantoprazole	2023-09-05	verapamil	2023-05-06	zolpidem	2023-08-05
	ginko	17	5.02959	5.02959	38.7574								ginkgo	5.0	rilmenidine	2023-06-04	alprazolam	2023-04-05
	moxonidin	16	4.73373	4.73373	43.4911								moxonidine	2023-07-04	omeprazole	2023-09-03	ginkgo	2023-01-05
	piracetam	14	4.14201	4.14201	47.6331								piracetam	2023-01-04	alprazolam	2023-03-03	bromazepam	2023-07-04
	ketoprofen	12	3.5503	3.5503	51.1834								ketoprofen	2023-06-03	apixaban	2023-03-03	apixaban	2023-03-04
	urapidil	12	3.5503	3.5503	54.7337								urapidil	2023-06-03	bromazepam	2023-03-03	moxonidine	2023-03-04
	rilmenidin	10	2.95858	2.95858	57.6923								Abbreviations: GP – general practitioner, INT – internist, GER – geriatrician, PIM – Potentially inappropriate medication
	teofylin	10	2.95858	2.95858	60.6509
	apixaban	9	2.66272	2.66272	63.3136
	digoxin	8	2.36686	2.36686	65.6805
	diklofenak	8	2.36686	2.36686	68.0473
	pramipexol	8	2.36686	2.36686	70.4142
	verapamil	8	2.36686	2.36686	72.7811
	dabigatran	7	2.07101	2.07101	74.8521
	trimetazidin	7	2.07101	2.07101	76.9231
	propafenon	6	1.77515	1.77515	78.6982
	zopiklon	6	1.77515	1.77515	80.4734
	meloxikam	5	1.47929	1.47929	81.9527
	tramadol	5	1.47929	1.47929	83.432
	diazepam	4	1.18343	1.18343	84.6154
	rivaroxaban	4	1.18343	1.18343	85.7988
	amiodaron	3	0.887574	0.887574	86.6864
	difenhydramin	3	0.887574	0.887574	87.574
	indometacin	3	0.887574	0.887574	88.4615
	pentoxifylin	3	0.887574	0.887574	89.3491
	tiklopidin	3	0.887574	0.887574	90.2367
	amantadin	2	0.591716	0.591716	90.8284
	baklofen	2	0.591716	0.591716	91.4201
	bromazepam	2	0.591716	0.591716	92.0118
	ivabradin	2	0.591716	0.591716	92.6036
	karbamazepin	2	0.591716	0.591716	93.1953
	klonazepam	2	0.591716	0.591716	93.787
	kodein	2	0.591716	0.591716	94.3787
	naproxen	2	0.591716	0.591716	94.9704
	oxybutynin	2	0.591716	0.591716	95.5621
	ranitidin	2	0.591716	0.591716	96.1538
	solifenacin	2	0.591716	0.591716	96.7456
	cyproheptadin	1	0.295858	0.295858	97.0414
	doxazosin	1	0.295858	0.295858	97.3373
	metoklopramid	1	0.295858	0.295858	97.6331
	pinaverium	1	0.295858	0.295858	97.929
	pitofenon	1	0.295858	0.295858	98.2249
	prometazin	1	0.295858	0.295858	98.5207
	ropinirol	1	0.295858	0.295858	98.8166
	spironolakton	1	0.295858	0.295858	99.1124
	trospium	1	0.295858	0.295858	99.4083
	venlafaxin	1	0.295858	0.295858	99.7041
	vildagliptin	1	0.295858	0.295858	100
	Total	338	100	100
INT	urapidil	21	13.7255	13.7255	13.7255
	pantoprazol	18	11.7647	11.7647	25.4902
	moxonidin	12	7.84314	7.84314	33.3333
	ginko	10	6.53595	6.53595	39.8693
	verapamil	10	6.53595	6.53595	46.4052
	rilmenidin	7	4.57516	4.57516	50.9804
	omeprazol	6	3.92157	3.92157	54.902
	alprazolam	5	3.26797	3.26797	58.1699
	apixaban	5	3.26797	3.26797	61.4379
	bromazepam	5	3.26797	3.26797	64.7059
	trimetazidin	5	3.26797	3.26797	67.9739
	amiodaron	4	2.61438	2.61438	70.5882
	dabigatran	4	2.61438	2.61438	73.2026
	naftidrofuryl	4	2.61438	2.61438	75.817
	propafenon	4	2.61438	2.61438	78.4314
	teofylin	4	2.61438	2.61438	81.0458
	meloxikam	3	1.96078	1.96078	83.0065
	digoxin	2	1.30719	1.30719	84.3137
	famotidin	2	1.30719	1.30719	85.6209
	rivaroxaban	2	1.30719	1.30719	86.9281
	tramadol	2	1.30719	1.30719	88.2353
	aceklofenak	1	0.653595	0.653595	88.8889
	diklofenak	1	0.653595	0.653595	89.5425
	dipyridamol	1	0.653595	0.653595	90.1961
	dosulepin	1	0.653595	0.653595	90.8497
	fluvoxamin	1	0.653595	0.653595	91.5033
	glibenklamid	1	0.653595	0.653595	92.1569
	glimepirid	1	0.653595	0.653595	92.8105
	hydroxyzín	1	0.653595	0.653595	93.4641
	chlordiazepoxid	1	0.653595	0.653595	94.1176
	indometacin	1	0.653595	0.653595	94.7712
	ivabradin	1	0.653595	0.653595	95.4248
	karbamazepin	1	0.653595	0.653595	96.0784
	naproxen	1	0.653595	0.653595	96.732
	pentoxifylin	1	0.653595	0.653595	97.3856
	piracetam	1	0.653595	0.653595	98.0392
	sitagliptin	1	0.653595	0.653595	98.6928
	terazosin	1	0.653595	0.653595	99.3464
	topiramat	1	0.653595	0.653595	100
	Total	153	100	100
GER	pantoprazol	29	11.284	11.284	11.284
	urapidil	25	9.72763	9.72763	21.0117
	naftidrofuryl	16	6.22568	6.22568	27.2374
	trimetazidin	15	5.83658	5.83658	33.0739
	zolpidem	15	5.83658	5.83658	38.9105
	alprazolam	14	5.44747	5.44747	44.358
	ginko	13	5.05837	5.05837	49.4163
	bromazepam	12	4.66926	4.66926	54.0856
	apixaban	11	4.28016	4.28016	58.3658
	moxonidin	11	4.28016	4.28016	62.6459
	omeprazol	10	3.89105	3.89105	66.537
	rilmenidin	8	3.11284	3.11284	69.6498
	propafenon	7	2.72374	2.72374	72.3735
	dabigatran	5	1.94553	1.94553	74.3191
	piracetam	5	1.94553	1.94553	76.2646
	risperidon	5	1.94553	1.94553	78.2101
	amiodaron	4	1.55642	1.55642	79.7665
	digoxin	4	1.55642	1.55642	81.323
	rivaroxaban	4	1.55642	1.55642	82.8794
	spironolakton	4	1.55642	1.55642	84.4358
	teofylin	4	1.55642	1.55642	85.9922
	difenhydramin	3	1.16732	1.16732	87.1595
	pramipexol	3	1.16732	1.16732	88.3268
	solifenacin	3	1.16732	1.16732	89.4942
	verapamil	3	1.16732	1.16732	90.6615
	vildagliptin	3	1.16732	1.16732	91.8288
	glimepirid	2	0.77821	0.77821	92.607
	mebeverin	2	0.77821	0.77821	93.3852
	sitagliptin	2	0.77821	0.77821	94.1634
	tiklopidin	2	0.77821	0.77821	94.9416
	amantadin	1	0.389105	0.389105	95.3307
	biperiden	1	0.389105	0.389105	95.7198
	cyproheptadin	1	0.389105	0.389105	96.1089
	dosulepin	1	0.389105	0.389105	96.4981
	doxazosin	1	0.389105	0.389105	96.8872
	haloperidol	1	0.389105	0.389105	97.2763
	ivabradin	1	0.389105	0.389105	97.6654
	kodein	1	0.389105	0.389105	98.0545
	metyldopa	1	0.389105	0.389105	98.4436
	naproxen	1	0.389105	0.389105	98.8327
	paroxetin	1	0.389105	0.389105	99.2218
	ranitidin	1	0.389105	0.389105	99.6109
	terazosin	1	0.389105	0.389105	100
	Total	257	100	100
